# Supplementary material for: Mts1 (S100A4) and Its Peptide Demonstrate Cytotoxic Activity in Complex with Tag7 (PGLYRP1) Peptide
Source: Int J Mol Sci. 2024 Jun 16;25(12):6633. doi: 10.3390/ijms25126633 (PMC11203719; doi:10.3390/ijms25126633)
Supplement: Supplementary file 1 [file ijms-25-06633-s001.zip]

Archive with 1 entries (1 files):
- ijms-3036268-supplementary.pdf
